# Supplementary material for: Genome-Wide Identification and Expression Profiling Analysis of the Aux/IAA Gene Family in Medicago truncatula during the Early Phase of Sinorhizobium meliloti Infection
Source: PLoS One. 2014 Sep 16;9(9):e107495. doi: 10.1371/journal.pone.0107495 (PMC4166667; doi:10.1371/journal.pone.0107495)
Supplement: Table S1 — The qRT-PCR primers for MtIAA family genes. (XLS) [file pone.0107495.s001.xls]

## Sheet: Sheet1
Table S1 The qRT-PCR primers for MtIAA family genes
Medtr1g070830 RT U	CTCCACCTTCAAAGGCACAA
Medtr1g070830 RT L	TTCCCAAGGAACATCTCCAA
Medtr1g093240 RT U	GCCACCAGTGAGGTCATACA
Medtr1g093240 RT L	ATCCAGTCGCCATCCTTATC
Medtr1g093350 RT U	ACTTCCAGGGACAGAACAAA
Medtr1g093350 RT L	CCACCATAGACCCTCAAATC
Medtr2g100780 RT U	AGCAGTTCTAAGCCATCACC
Medtr2g100780 RT L	ATTACCACCACAAGCAGAGG
Medtr2g101500 RT U	AGAACACGATGGCGTCAAAT
Medtr2g101500 RT L	GTCGCCTACAAGCATCCAAT
Medtr2g102490 RT U	TACGTGAAAGTTGCGGTTGA
Medtr2g102490 RT L	AGGCCGTACATCTGGAACAA
Medtr3g106850 RT U	CTTCAGTCAGGTCTGGCTCT
Medtr3g106850 RT L	TCTCGGTCTGGACTGACTTC
Medtr4g060470 RT U	GGTTGAGCGGCTACAATGAT
Medtr4g060470 RT L	CTGGCTGACCAACTGAGGAA
Medtr4g115070 RT U	CTTCCGACCACTTTGGGACA
Medtr4g115070 RT L	ACTGCAACTCGACCGGGATA
Medtr4g124300 RT U	CTCAATTACCAAGGGAGGAA
Medtr4g124300 RT L	AAGGCACATCTCCAACCATC
Medtr4g128070 RT U	CCCAAAGATGGCAACAAGAT
Medtr4g128070 RT L	TCCGTGCAATCGACAAACAT
Medtr5g030710 RT U	CTGCTTCTGTCGCTGGTTGT
Medtr5g030710 RT L	AAAGGTCCCTCAGCTTGCTC
Medtr5g067350 RT U	TTGGGACTTCCAGGATCACT
Medtr5g067350 RT L	TGCTATTTCATCGGCTTTCA
Medtr7g110790 RT U	CTCACCATTTCTCCCACTCA
Medtr7g110790 RT L	CTCCCAAGGAACATCTCCAA
Medtr8g014520 RT U	CTTGGTCCACCTGGTGAAGA
Medtr8g014520 RT L	CAGTTGGCGGCTTAGAAGAG
Medtr8g067530 RT U	TTCCCTTTGCTTCCCACTAA
Medtr8g067530 RT L	TAGGAGGCCAACCAACAACT
Medtr8g103030 RT U	ATGGTGGTTCTGGGAAGTGG
Medtr8g103030 RT L	TGAAAGATCGGATTGGAGGC
Actin RTU:	CCGTGGAGAAGAGCTACGAG
Actin RTL:	TTGGAGCAAGAGCACTGATT
