# Supplementary material for: Genome-Wide Identification and Expression Profiling Analysis of the Aux/IAA Gene Family in Medicago truncatula during the Early Phase of Sinorhizobium meliloti Infection
Source: PLoS One. 2014 Sep 16;9(9):e107495. doi: 10.1371/journal.pone.0107495 (PMC4166667; doi:10.1371/journal.pone.0107495)
Supplement: Table S2 — The location information of AuxRE cis -elements in MtIAA family gene promoters. (XLS) [file pone.0107495.s002.xls]

## Sheet: Sheet1
Table S2 The location information of AuxRE cis-elements in MtIAA family gene promoters
	GRE(BACGTV)	TGA(TGACG)	AC(ACTCAT)	AUX1(TGTCTC)	AUX2(TGTCYS)	MRE1(AMCWAMC)	MRE2(GGWTW)
Medtr1g070830	none	none	267	829	952	250	35、428、446、521
Medtr1g093240	845	12、70	none	none	449	682	49、255、262、275、816、830
Medtr1g093350	none	none	none	524	320、904	490	369、377、660
Medtr2g100780	none	none	none	800、891	none	348	99、672、925
Medtr2g101500	37	none	none	826	none	none	192、646、699、840
Medtr2g102490	20、56	none	none	none	none	492	254、460、622、637、678
Medtr3g106850	none	241	303	none	830	216	22、482、551
Medtr4g060470	none	none	439	none	none	none	17、502、815
Medtr4g115070	193	none	365	536、789	none	360	none
Medtr4g124300	none	950	81	none	388	132、425、732	121、179、196、458、506、699
Medtr4g128070	35	none	none	none	none	846	350、399、662、724
Medtr5g030710	386	none	750	808	890	829、911	156、177、979
Medtr5g067350	none	none	none	none	none	none	none
Medtr7g110790	787	none	none	none	none	none	418、504、575、772
Medtr8g014520	134、198	133	none	none	none	905	148、844、872、960
Medtr8g067530	none	none	none	none	958	242、925	141、364、597
Medtr8g103030	498	none	none	none	none	894	836
