# Supplementary material for: Genome-Wide Identification and Expression Profiling Analysis of the Aux/IAA Gene Family in Medicago truncatula during the Early Phase of Sinorhizobium meliloti Infection
Source: PLoS One. 2014 Sep 16;9(9):e107495. doi: 10.1371/journal.pone.0107495 (PMC4166667; doi:10.1371/journal.pone.0107495)
Supplement: Table S3 — The information of AtIAA gene family. (XLSX) [file pone.0107495.s003.xlsx]

## Sheet: Sheet1
Table S3. The information of AtIAA gene family
gene name	ID	http://www.arabidopsis.org/
AtIAA1	AT4G14560.1
AtIAA2	AT3G23030.1
AtIAA3	AT1G04240.1
AtIAA4	AT5G43700.1
AtIAA5	AT1G15580.1
AtIAA6	AT1G52830.1
AtIAA7	AT3G23050.1
AtIAA8	AT2G22670.1
AtIAA9	AT5G65670.1
AtIAA10	AT1G04100.1
AtIAA11	AT4G28640.1
AtIAA12	AT1G04550.1
AtIAA13	AT2G33310.1
AtIAA14	AT4G14550.1
AtIAA15	AT1G80390.1
AtIAA16	AT3G04730.1
AtIAA17	AT1G04250.1
AtIAA18	AT1G51950.1
AtIAA19	AT3G15540.1
AtIAA20	AT2G46990.1
AtIAA26	At3g16500.1
AtIAA27	At4g29080.1
AtIAA28	At5g25890.1
AtIAA29	At4g32280.1
AtIAA30	At3g62100.1
AtIAA31	At3g17600.1
AtIAA32	At2g01200.1
AtIAA33	At5g57420.1
AtIAA34	At1g15050.1
